# Supplementary material for: Overexpression of EZH2/NSD2 Histone Methyltransferase Axis Predicts Poor Prognosis and Accelerates Tumor Progression in Triple-Negative Breast Cancer
Source: Front Oncol. 2021 Feb 16;10:600514. doi: 10.3389/fonc.2020.600514 (PMC7921704; doi:10.3389/fonc.2020.600514)
Supplement: Supplementary file 4 [file Table_1.xlsx]

## Sheet: Co-expressed genes
Supplementary Table 1 Co-expressed genes with EZH2 and NSD2 in BC (rs>0.5, P<0.05)
Co-expressed genes	Correatlion with EZH2 (Pearson rs )	Correatlion with NSD2 (Pearson rs )
NCAPG2	0.74	0.6
HJURP	0.69	0.5
STIL	0.68	0.54
KIF4A	0.67	0.57
KIF15	0.67	0.56
KIF20A	0.66	0.5
LMNB1	0.65	0.6
MSH2	0.65	0.58
KIF11	0.65	0.58
XRCC2	0.65	0.55
CLSPN	0.64	0.59
NCAPG	0.64	0.64
KIF23	0.64	0.58
ASPM	0.64	0.57
TPX2	0.64	0.51
MSH6	0.64	0.58
KIF18B	0.63	0.52
MCM6	0.63	0.51
MKI67	0.62	0.59
SGOL1	0.62	0.56
NUSAP1	0.62	0.6
BUB1	0.62	0.55
CENPO	0.62	0.59
KIF18A	0.62	0.55
GSG2	0.62	0.5
HMMR	0.62	0.53
KIF14	0.61	0.56
SPDL1	0.61	0.55
DEPDC1B	0.61	0.51
DNA2	0.6	0.59
POLQ	0.6	0.56
ZNF367	0.6	0.61
BUB1B	0.6	0.58
ESPL1	0.59	0.61
FBXO5	0.59	0.52
PRC1	0.59	0.55
CENPI	0.59	0.58
NCAPH	0.59	0.56
CENPF	0.59	0.56
IQGAP3	0.59	0.52
SMC4	0.59	0.57
FANCC	0.58	0.54
NEIL3	0.58	0.6
GINS1	0.58	0.53
PCNA	0.58	0.5
KDM2B	0.57	0.5
RACGAP1	0.57	0.64
SPC25	0.57	0.51
CCNA2	0.57	0.5
INCENP	0.57	0.55
CDK2	0.57	0.56
CIT	0.56	0.65
E2F7	0.56	0.55
ERCC6L	0.56	0.5
ARHGAP11A	0.56	0.6
WDHD1	0.56	0.55
CKAP2L	0.56	0.67
FANCI	0.56	0.58
UHRF1	0.56	0.52
TMPO	0.55	0.7
WDR76	0.55	0.62
CDC25C	0.55	0.5
NEK2	0.55	0.53
CCNB1	0.55	0.5
GEN1	0.55	0.56
SGOL2	0.55	0.62
CCNE2	0.54	0.5
HMGB2	0.54	0.56
KNTC1	0.54	0.7
KIAA1841	0.54	0.52
XPO1	0.54	0.59
HELLS	0.54	0.52
CENPE	0.54	0.62
PARPBP	0.54	0.55
PLK4	0.54	0.61
FIGNL1	0.53	0.55
MMS22L	0.53	0.51
ECT2	0.53	0.57
CKAP2	0.52	0.67
MAD2L1	0.52	0.53
POLE	0.52	0.5
PATL1	0.52	0.51
CEP78	0.51	0.6
SMC2	0.51	0.66
SRSF7	0.51	0.53
TACC3	0.51	0.52
ARHGAP11B	0.5	0.62
E2F8	0.5	0.5
GAS2L3	0.5	0.66
TIMELESS	0.5	0.6
CENPU	0.5	0.52
RFC5	0.5	0.64
TET3	0.5	0.55
SRSF3	0.5	0.54
