# Supplementary material for: Overexpression of EZH2/NSD2 Histone Methyltransferase Axis Predicts Poor Prognosis and Accelerates Tumor Progression in Triple-Negative Breast Cancer
Source: Front Oncol. 2021 Feb 16;10:600514. doi: 10.3389/fonc.2020.600514 (PMC7921704; doi:10.3389/fonc.2020.600514)
Supplement: Supplementary file 5 [file Table_2.xlsx]

## Sheet: Biological process
Supplementary Table 2 Biological process enrichment analysis of co-expressed genes of EZH2/NSD2 axis
Term	Count	%	PValue	Genes	List Total	Pop Hits	Pop Total	Fold Enrichment	Bonferroni	Benjamini	FDR
GO:0051301~cell division	27	0.173399	2.98617e-24	NEK2, KNTC1, CCNE2, SPC25, NCAPH, NCAPG2, NCAPG, BUB1, FBXO5, CCNA2, HELLS, ERCC6L, KIF14, KIF11, TPX2, CENPF, KIF18B, CENPE, CDC25C, TACC3, SMC2, CDK2, SMC4, CCNB1, MAD2L1, TIMELESS, BUB1B	82	350	16792	15.7974	1.43336e-21	1.43336e-21	4.27552e-21
GO:0007067~mitotic nuclear division	20	0.128444	5.29979e-18	KIF11, NEK2, KIF15, KNTC1, TPX2, CENPF, CDC25C, CDK2, SPC25, TIMELESS, NCAPG2, INCENP, BUB1, FBXO5, BUB1B, CIT, CCNA2, ASPM, HELLS, ERCC6L	82	248	16792	16.5146	2.5439e-15	1.27195e-15	7.5881e-15
GO:0007062~sister chromatid cohesion	13	0.0834885	7.31566e-14	CENPO, XPO1, KIF18A, KNTC1, CENPF, CENPE, CENPI, SPC25, MAD2L1, INCENP, BUB1, BUB1B, ERCC6L	82	103	16792	25.8461	3.51186e-11	1.17062e-11	1.0475e-10
GO:0007018~microtubule-based movement	10	0.064222	1.76463e-10	KIF23, KIF14, KIF4A, KIF11, KIF15, KIF18A, KIF18B, CENPE, RACGAP1, KIF20A	82	81	16792	25.2815	8.47021e-08	2.11755e-08	2.52655e-07
GO:0006281~DNA repair	12	0.0770663	1.63563e-08	RFC5, CLSPN, MSH6, UHRF1, XRCC2, FANCI, GEN1, MSH2, POLE, POLQ, CDK2, FANCC	82	235	16792	10.4569	7.85099e-06	1.5702e-06	2.34185e-05
GO:0000910~cytokinesis	7	0.0449554	1.08974e-07	KIF23, PRC1, INCENP, ESPL1, CIT, ECT2, KIF20A	82	48	16792	29.8638	5.23064e-05	8.71792e-06	0.000156027
GO:0000070~mitotic sister chromatid segregation	6	0.0385332	1.13517e-07	MAD2L1, NEK2, NUSAP1, KIF18B, ESPL1, SMC4	82	25	16792	49.1473	5.44866e-05	7.78398e-06	0.00016253
GO:0000281~mitotic cytokinesis	6	0.0385332	2.49928e-07	CKAP2, KIF23, KIF4A, NUSAP1, RACGAP1, KIF20A	82	29	16792	42.3684	0.000119958	1.49955e-05	0.000357839
GO:0000086~G2/M transition of mitotic cell cycle	9	0.0577998	3.11569e-07	CCNB1, PLK4, NEK2, CEP78, TPX2, CIT, CDC25C, CDK2, HMMR	82	137	16792	13.4527	0.000149542	1.66169e-05	0.000446096
GO:0007076~mitotic chromosome condensation	5	0.032111	6.58601e-07	NCAPH, NCAPG, NUSAP1, SMC2, SMC4	82	15	16792	68.2602	0.000316079	3.16124e-05	0.000942965
GO:0006260~DNA replication	9	0.0577998	7.99519e-07	RFC5, CLSPN, DNA2, TIMELESS, POLE, PCNA, CDC25C, CDK2, MCM6	82	155	16792	11.8905	0.000383696	3.48875e-05	0.00114472
GO:0007059~chromosome segregation	7	0.0449554	9.00282e-07	SPC25, KIF11, HJURP, NEK2, INCENP, CENPF, CENPE	82	68	16792	21.0803	0.000432042	3.60106e-05	0.00128899
GO:0008283~cell proliferation	12	0.0770663	1.40588e-06	STIL, UHRF1, MKI67, E2F8, KIF15, PCNA, BUB1, TPX2, CENPF, BUB1B, CDC25C, TACC3	82	366	16792	6.71411	0.000674597	5.19082e-05	0.00201289
GO:0006890~retrograde vesicle-mediated transport, Golgi to ER	7	0.0449554	2.72984e-06	KIF23, KIF4A, KIF11, KIF15, KIF18A, CENPE, RACGAP1	82	82	16792	17.4813	0.00130947	9.35903e-05	0.00390845
GO:0019886~antigen processing and presentation of exogenous peptide antigen via MHC class II	7	0.0449554	5.35029e-06	KIF23, KIF4A, KIF11, KIF15, KIF18A, CENPE, RACGAP1	82	92	16792	15.5811	0.00256485	0.000171195	0.00766013
GO:0000082~G1/S transition of mitotic cell cycle	7	0.0449554	9.72414e-06	CCNE2, POLE, PCNA, IQGAP3, FBXO5, CDK2, MCM6	82	102	16792	14.0536	0.00465673	0.000291683	0.0139219
GO:0032467~positive regulation of cytokinesis	5	0.032111	2.93959e-05	KIF23, KIF14, RACGAP1, CIT, ECT2	82	37	16792	27.673	0.0140112	0.000829671	0.0420801
GO:0007094~mitotic spindle assembly checkpoint	4	0.0256888	0.000116184	MAD2L1, BUB1, CENPF, BUB1B	82	20	16792	40.9561	0.0542447	0.00309362	0.16622
GO:0007088~regulation of mitotic nuclear division	4	0.0256888	0.000203427	MKI67, NEK2, FBXO5, CDC25C	82	24	16792	34.1301	0.0930381	0.00512654	0.290867
GO:0006977~DNA damage response, signal transduction by p53 class mediator resulting in cell cycle arrest	5	0.032111	0.000226591	CCNB1, E2F7, PCNA, CDC25C, CDK2	82	62	16792	16.5146	0.103069	0.00542403	0.323938
GO:0051436~negative regulation of ubiquitin-protein ligase activity involved in mitotic cell cycle	5	0.032111	0.000381909	CCNB1, MAD2L1, FBXO5, BUB1B, CDK2	82	71	16792	14.4212	0.167525	0.00869302	0.54542
GO:0007052~mitotic spindle organization	4	0.0256888	0.00039964	CCNB1, STIL, SPC25, KIF11	82	30	16792	27.3041	0.174582	0.00868324	0.570674
GO:0051988~regulation of attachment of spindle microtubules to kinetochore	3	0.0192666	0.000475114	NEK2, RACGAP1, ECT2	82	7	16792	87.7631	0.203962	0.00986876	0.678108
GO:0000722~telomere maintenance via recombination	4	0.0256888	0.000484851	RFC5, DNA2, POLE, PCNA	82	32	16792	25.5976	0.207676	0.00965249	0.691961
GO:0007093~mitotic cell cycle checkpoint	4	0.0256888	0.000484851	MAD2L1, KNTC1, BUB1, BUB1B	82	32	16792	25.5976	0.207676	0.00965249	0.691961
GO:0051256~mitotic spindle midzone assembly	3	0.0192666	0.000631502	KIF23, KIF4A, RACGAP1	82	8	16792	76.7927	0.261561	0.0120554	0.900376
GO:0007080~mitotic metaphase plate congression	4	0.0256888	0.000746471	KIF14, CCNB1, KIF18A, CENPE	82	37	16792	22.1384	0.301234	0.0136915	1.06348
GO:0007019~microtubule depolymerization	3	0.0192666	0.00100857	KIF14, KIF18A, KIF18B	82	10	16792	61.4341	0.383908	0.0177792	1.43439
GO:0000278~mitotic cell cycle	4	0.0256888	0.00101001	XRCC2, CENPF, KIF18B, CENPE	82	41	16792	19.9786	0.384334	0.017174	1.43642
GO:0032147~activation of protein kinase activity	4	0.0256888	0.00132597	KIF14, CLSPN, TPX2, ECT2	82	45	16792	18.2027	0.471064	0.0217222	1.88182
GO:0060707~trophoblast giant cell differentiation	3	0.0192666	0.00147	PLK4, E2F7, E2F8	82	12	16792	51.1951	0.506444	0.0232625	2.08423
GO:0021987~cerebral cortex development	4	0.0256888	0.00249355	KIF14, ARHGAP11B, TACC3, ASPM	82	56	16792	14.6272	0.698324	0.0379204	3.51153
GO:0016446~somatic hypermutation of immunoglobulin genes	3	0.0192666	0.00263948	MSH6, MSH2, POLQ	82	16	16792	38.3963	0.718782	0.038869	3.71344
GO:0051726~regulation of cell cycle	5	0.032111	0.00304076	CCNB1, CCNE2, FIGNL1, CENPF, CDC25C	82	124	16792	8.25728	0.768179	0.0433299	4.26662
GO:0051056~regulation of small GTPase mediated signal transduction	5	0.032111	0.00401397	ARHGAP11B, DEPDC1B, ARHGAP11A, RACGAP1, ECT2	82	134	16792	7.64106	0.854936	0.0551998	5.59598
GO:0051439~regulation of ubiquitin-protein ligase activity involved in mitotic cell cycle	3	0.0192666	0.00544458	CCNB1, FBXO5, CDK2	82	23	16792	26.7105	0.927236	0.0721382	7.51901
GO:0051437~positive regulation of ubiquitin-protein ligase activity involved in regulation of mitotic cell cycle transition	4	0.0256888	0.0059024	CCNB1, MAD2L1, FBXO5, BUB1B	82	76	16792	10.7779	0.941665	0.0758971	8.12667
GO:0007126~meiotic nuclear division	3	0.0192666	0.00592105	XRCC2, MKI67, CDK2	82	24	16792	25.5976	0.942187	0.0741489	8.15134
GO:0006297~nucleotide-excision repair, DNA gap filling	3	0.0192666	0.00592105	RFC5, POLE, PCNA	82	24	16792	25.5976	0.942187	0.0741489	8.15134
GO:0007131~reciprocal meiotic recombination	3	0.0192666	0.00915931	MSH6, XRCC2, MSH2	82	30	16792	20.478	0.987926	0.109729	12.3435
GO:0000022~mitotic spindle elongation	2	0.0128444	0.00962447	KIF23, PRC1	82	2	16792	204.78	0.990363	0.112218	12.9309
GO:0000915~actomyosin contractile ring assembly	2	0.0128444	0.00962447	KIF23, RACGAP1	82	2	16792	204.78	0.990363	0.112218	12.9309
GO:0032877~positive regulation of DNA endoreduplication	2	0.0128444	0.00962447	E2F7, E2F8	82	2	16792	204.78	0.990363	0.112218	12.9309
GO:0006270~DNA replication initiation	3	0.0192666	0.010379	CCNE2, POLE, MCM6	82	32	16792	19.1982	0.993315	0.117678	13.8758
GO:0000731~DNA synthesis involved in DNA repair	3	0.0192666	0.012335	DNA2, XRCC2, POLE	82	35	16792	17.5526	0.997414	0.135244	16.2813
GO:0006284~base-excision repair	3	0.0192666	0.012335	DNA2, NEIL3, POLQ	82	35	16792	17.5526	0.997414	0.135244	16.2813
GO:0006298~mismatch repair	3	0.0192666	0.012335	MSH6, MSH2, PCNA	82	35	16792	17.5526	0.997414	0.135244	16.2813
GO:0090307~mitotic spindle assembly	3	0.0192666	0.0130201	KIF11, NEK2, TPX2	82	36	16792	17.065	0.998147	0.139102	17.109
GO:0051383~kinetochore organization	2	0.0128444	0.0144023	SMC2, SMC4	82	3	16792	136.52	0.999054	0.149507	18.7556
GO:1902990~mitotic telomere maintenance via semi-conservative replication	2	0.0128444	0.0144023	DNA2, PCNA	82	3	16792	136.52	0.999054	0.149507	18.7556
GO:0016447~somatic recombination of immunoglobulin gene segments	2	0.0128444	0.0144023	MSH6, MSH2	82	3	16792	136.52	0.999054	0.149507	18.7556
GO:0006272~leading strand elongation	2	0.0128444	0.0144023	POLE, PCNA	82	3	16792	136.52	0.999054	0.149507	18.7556
GO:0000079~regulation of cyclin-dependent protein serine/threonine kinase activity	3	0.0192666	0.0151723	CCNE2, CDC25C, CCNA2	82	39	16792	15.7523	0.99935	0.153618	19.6596
GO:0034080~CENP-A containing nucleosome assembly	3	0.0192666	0.0182615	CENPO, HJURP, CENPI	82	43	16792	14.287	0.999856	0.178473	23.1935
GO:0007091~metaphase/anaphase transition of mitotic cell cycle	2	0.0128444	0.0191574	BUB1B, TACC3	82	4	16792	102.39	0.999907	0.182777	24.191
GO:0046602~regulation of mitotic centrosome separation	2	0.0128444	0.0191574	KIF11, NEK2	82	4	16792	102.39	0.999907	0.182777	24.191
GO:0040001~establishment of mitotic spindle localization	2	0.0128444	0.0191574	NUSAP1, ESPL1	82	4	16792	102.39	0.999907	0.182777	24.191
GO:0045132~meiotic chromosome segregation	2	0.0128444	0.0191574	SMC2, SMC4	82	4	16792	102.39	0.999907	0.182777	24.191
GO:1901796~regulation of signal transduction by p53 class mediator	4	0.0256888	0.0220918	RFC5, DNA2, TPX2, CDK2	82	124	16792	6.60582	0.999978	0.203993	27.3742
GO:0043570~maintenance of DNA repeat elements	2	0.0128444	0.0238899	MSH6, MSH2	82	5	16792	81.9122	0.999991	0.214786	29.263
GO:0045910~negative regulation of DNA recombination	2	0.0128444	0.0238899	MSH6, MSH2	82	5	16792	81.9122	0.999991	0.214786	29.263
GO:0010032~meiotic chromosome condensation	2	0.0128444	0.0238899	SMC2, SMC4	82	5	16792	81.9122	0.999991	0.214786	29.263
GO:0060718~chorionic trophoblast cell differentiation	2	0.0128444	0.0238899	E2F7, E2F8	82	5	16792	81.9122	0.999991	0.214786	29.263
GO:0043524~negative regulation of neuron apoptotic process	4	0.0256888	0.0259721	KIF14, KDM2B, XRCC2, MSH2	82	132	16792	6.20547	0.999997	0.227237	31.3931
GO:0010216~maintenance of DNA methylation	2	0.0128444	0.0285998	UHRF1, HELLS	82	6	16792	68.2602	0.999999	0.243127	33.9959
GO:0000710~meiotic mismatch repair	2	0.0128444	0.0285998	MSH6, MSH2	82	6	16792	68.2602	0.999999	0.243127	33.9959
GO:0051096~positive regulation of helicase activity	2	0.0128444	0.0285998	MSH6, MSH2	82	6	16792	68.2602	0.999999	0.243127	33.9959
GO:0090267~positive regulation of mitotic cell cycle spindle assembly checkpoint	2	0.0128444	0.0332872	MAD2L1, GEN1	82	7	16792	58.5087	1	0.272851	38.4125
GO:0032466~negative regulation of cytokinesis	2	0.0128444	0.0332872	E2F7, E2F8	82	7	16792	58.5087	1	0.272851	38.4125
GO:0042787~protein ubiquitination involved in ubiquitin-dependent protein catabolic process	4	0.0256888	0.0377825	CCNB1, UHRF1, MAD2L1, BUB1B	82	153	16792	5.35374	1	0.299192	42.3883
GO:0060236~regulation of mitotic spindle organization	2	0.0128444	0.0379523	TPX2, TACC3	82	8	16792	51.1951	1	0.295602	42.5337
GO:0051983~regulation of chromosome segregation	2	0.0128444	0.0379523	MKI67, BUB1	82	8	16792	51.1951	1	0.295602	42.5337
GO:0007283~spermatogenesis	6	0.0385332	0.038372	CCNB1, HMGB2, KDM2B, RACGAP1, CDC25C, ASPM	82	385	16792	3.19138	1	0.293761	42.8916
GO:0010389~regulation of G2/M transition of mitotic cell cycle	2	0.0128444	0.0425952	KIF14, CENPF	82	9	16792	45.5068	1	0.316063	46.3794
GO:0007265~Ras protein signal transduction	3	0.0192666	0.0449407	IQGAP3, CCNA2, CDK2	82	70	16792	8.77631	1	0.325734	48.2298
GO:0070365~hepatocyte differentiation	2	0.0128444	0.0472159	E2F7, E2F8	82	10	16792	40.9561	1	0.334556	49.9679
GO:0000724~double-strand break repair via homologous recombination	3	0.0192666	0.0496508	XRCC2, GEN1, POLQ	82	74	16792	8.30191	1	0.343908	51.7677
GO:0090305~nucleic acid phosphodiester bond hydrolysis	3	0.0192666	0.0508552	DNA2, GEN1, POLE	82	75	16792	8.19122	1	0.345987	52.6356
GO:0031145~anaphase-promoting complex-dependent catabolic process	3	0.0192666	0.0557767	CCNB1, MAD2L1, BUB1B	82	79	16792	7.77647	1	0.368174	56.0331
GO:0051310~metaphase plate congression	2	0.0128444	0.0563914	CENPF, CENPE	82	12	16792	34.1301	1	0.366654	56.4411
GO:0001833~inner cell mass cell proliferation	2	0.0128444	0.0563914	GINS1, NCAPG2	82	12	16792	34.1301	1	0.366654	56.4411
GO:0051382~kinetochore assembly	2	0.0128444	0.0563914	CENPF, CENPE	82	12	16792	34.1301	1	0.366654	56.4411
GO:0016032~viral process	5	0.032111	0.0565086	XPO1, MSH6, BUB1, CDC25C, CCNA2	82	299	16792	3.42442	1	0.362584	56.5185
GO:0008340~determination of adult lifespan	2	0.0128444	0.0609464	MSH6, MSH2	82	13	16792	31.5047	1	0.380663	59.3568
GO:0001701~in utero embryonic development	4	0.0256888	0.0617345	CCNB1, STIL, XRCC2, MSH2	82	187	16792	4.38033	1	0.379926	59.8424
GO:0071732~cellular response to nitric oxide	2	0.0128444	0.0654796	CCNA2, CDK2	82	14	16792	29.2544	1	0.39353	62.0774
GO:0006468~protein phosphorylation	6	0.0385332	0.0692981	PLK4, NEK2, BUB1, BUB1B, CIT, GSG2	82	456	16792	2.69448	1	0.406845	64.2367
GO:0006271~DNA strand elongation involved in DNA replication	2	0.0128444	0.0699913	GINS1, PCNA	82	15	16792	27.3041	1	0.405386	64.6161
GO:0045190~isotype switching	2	0.0128444	0.0699913	MSH6, MSH2	82	15	16792	27.3041	1	0.405386	64.6161
GO:0007095~mitotic G2 DNA damage checkpoint	2	0.0128444	0.0699913	FANCI, CCNA2	82	15	16792	27.3041	1	0.405386	64.6161
GO:0007051~spindle organization	2	0.0128444	0.0744814	KIF11, ASPM	82	16	16792	25.5976	1	0.420946	66.985
GO:0007099~centriole replication	2	0.0128444	0.0744814	PLK4, CDK2	82	16	16792	25.5976	1	0.420946	66.985
GO:0008584~male gonad development	3	0.0192666	0.0755961	HMGB2, MSH2, ASPM	82	94	16792	6.53555	1	0.421216	67.5498
GO:0001556~oocyte maturation	2	0.0128444	0.0833975	CCNB1, FBXO5	82	18	16792	22.7534	1	0.449611	71.2579
GO:0042276~error-prone translesion synthesis	2	0.0128444	0.0878237	RFC5, PCNA	82	19	16792	21.5558	1	0.462832	73.1825
GO:0010824~regulation of centrosome duplication	2	0.0128444	0.0878237	XPO1, GEN1	82	19	16792	21.5558	1	0.462832	73.1825
GO:0051298~centrosome duplication	2	0.0128444	0.0878237	STIL, CDK2	82	19	16792	21.5558	1	0.462832	73.1825
GO:0070987~error-free translesion synthesis	2	0.0128444	0.0878237	RFC5, PCNA	82	19	16792	21.5558	1	0.462832	73.1825
