# Supplementary material for: Overexpression of EZH2/NSD2 Histone Methyltransferase Axis Predicts Poor Prognosis and Accelerates Tumor Progression in Triple-Negative Breast Cancer
Source: Front Oncol. 2021 Feb 16;10:600514. doi: 10.3389/fonc.2020.600514 (PMC7921704; doi:10.3389/fonc.2020.600514)
Supplement: Supplementary file 6 [file Table_3.xlsx]

## Sheet: Cellular component
Supplementary Table 3 Cellular component enrichment analysis of co-expressed genes of EZH2/NSD2 axis
Term	Count	%	PValue	Genes	List Total	Pop Hits	Pop Total	Fold Enrichment	Bonferroni	Benjamini	FDR
GO:0005654~nucleoplasm	45	0.288999	2.39513e-15	KIF23, CLSPN, XPO1, HMGB2, KIF4A, XRCC2, PRC1, LMNB1, E2F7, ZNF367, CCNE2, FANCI, NCAPG2, HJURP, INCENP, BUB1, FBXO5, POLQ, WDHD1, CCNA2, FANCC, ERCC6L, CENPO, GINS1, MSH6, GEN1, MSH2, NEIL3, POLE, TPX2, CENPF, RACGAP1, CDC25C, SMC2, CENPI, CDK2, SMC4, MCM6, RFC5, CCNB1, DNA2, KDM2B, TIMELESS, PCNA, KIF20A	85	2784	18224	3.46552	3.24851e-13	3.24851e-13	2.85327e-12
GO:0005829~cytosol	44	0.282577	7.10848e-12	KIF23, STIL, XPO1, KIF4A, PRC1, NEK2, CEP78, KNTC1, IQGAP3, HMMR, CCNE2, PATL1, SPC25, NCAPH, NCAPG, INCENP, BUB1, FBXO5, ARHGAP11B, DEPDC1B, ARHGAP11A, ERCC6L, FANCC, KIF14, CENPO, KIF11, KIF15, TPX2, KIF18A, CENPF, ESPL1, CENPE, RACGAP1, CDC25C, SMC2, ECT2, CENPI, CDK2, SMC4, CCNB1, PLK4, MAD2L1, BUB1B, CIT	85	3315	18224	2.84573	9.45435e-10	4.72718e-10	8.31185e-09
GO:0000777~condensed chromosome kinetochore	11	0.0706441	7.47788e-12	CENPO, SPC25, MAD2L1, HJURP, NEK2, INCENP, KNTC1, BUB1, BUB1B, CENPE, ERCC6L	85	87	18224	27.108	9.94562e-10	3.31521e-10	8.74375e-09
GO:0005813~centrosome	18	0.1156	8.23308e-12	KIF23, CKAP2, STIL, XRCC2, GEN1, NEK2, KIF15, CEP78, CENPF, ESPL1, GSG2, CDK2, CCNB1, PLK4, NCAPG, CKAP2L, PCNA, ERCC6L	85	426	18224	9.05915	1.095e-09	2.7375e-10	9.62677e-09
GO:0030496~midbody	12	0.0770663	1.73909e-11	KIF23, KIF14, KIF4A, PRC1, NEK2, INCENP, CENPF, CENPE, RACGAP1, ECT2, ASPM, KIF20A	85	129	18224	19.9442	2.31299e-09	4.62597e-10	2.03348e-08
GO:0000922~spindle pole	11	0.0706441	7.34489e-11	CKAP2, CCNB1, KIF11, MAD2L1, PRC1, NEK2, CKAP2L, KNTC1, TPX2, CENPF, TACC3	85	109	18224	21.6367	9.76871e-09	1.62812e-09	8.58822e-08
GO:0000776~kinetochore	10	0.064222	1.20546e-10	XPO1, MAD2L1, NEK2, INCENP, KIF18A, BUB1, CENPF, BUB1B, CENPE, CENPI	85	81	18224	26.4691	1.60326e-08	2.29037e-09	1.40951e-07
GO:0005874~microtubule	15	0.0963329	1.4402e-10	KIF14, KIF23, GAS2L3, KIF4A, KIF11, NEK2, KIF15, KIF18A, TPX2, NUSAP1, KIF18B, CENPE, RACGAP1, INCENP, KIF20A	85	311	18224	10.3408	1.91547e-08	2.39434e-09	1.684e-07
GO:0005819~spindle	11	0.0706441	2.08488e-10	KIF23, KIF11, PRC1, INCENP, KIF15, TPX2, NUSAP1, CENPF, FBXO5, GSG2, KIF20A	85	121	18224	19.4909	2.77289e-08	3.08099e-09	2.43781e-07
GO:0005634~nucleus	52	0.333954	3.57381e-09	KIF23, XPO1, PRC1, FIGNL1, E2F7, E2F8, KNTC1, CCNE2, WDR76, CCNA2, ASPM, FANCC, KIF14, NEIL3, POLE, TPX2, NUSAP1, ESPL1, ECT2, CDK2, MCM6, UHRF1, MAD2L1, KDM2B, TIMELESS, HMGB2, NEK2, ZNF367, SPC25, NCAPH, NCAPG2, HJURP, NCAPG, FBXO5, HELLS, GINS1, MKI67, KIF18A, KIF18B, CENPF, CENPE, RACGAP1, CDC25C, SMC2, CENPI, GSG2, SMC4, CCNB1, DNA2, TET3, PCNA, TMPO	85	5415	18224	2.05887	4.75316e-07	4.75316e-08	4.17878e-06
GO:0005871~kinesin complex	8	0.0513776	4.45022e-09	KIF23, KIF14, KIF4A, KIF11, KIF18A, KIF18B, CENPE, KIF20A	85	53	18224	32.3623	5.91879e-07	5.38072e-08	5.20354e-06
GO:0000796~condensin complex	4	0.0256888	9.3845e-07	NCAPH, NCAPG, SMC2, SMC4	85	5	18224	171.52	0.000124806	1.04011e-05	0.0010973
GO:0005737~cytoplasm	46	0.295421	1.37558e-06	GAS2L3, CLSPN, STIL, XPO1, HMGB2, KIF4A, XRCC2, PRC1, FIGNL1, NEK2, KNTC1, FANCI, HJURP, NCAPG, BUB1, FBXO5, WDHD1, CCNA2, ASPM, ERCC6L, FANCC, CKAP2, GINS1, MSH6, KIF11, MKI67, KIF18A, CENPF, KIF18B, NUSAP1, ESPL1, CENPE, RACGAP1, TACC3, SMC2, ECT2, CENPI, CDK2, GSG2, SMC4, CCNB1, TET3, CKAP2L, PCNA, BUB1B, TMPO	85	5222	18224	1.88863	0.000182935	1.40731e-05	0.00160842
GO:0015630~microtubule cytoskeleton	8	0.0513776	3.25384e-06	CKAP2, GAS2L3, PRC1, TIMELESS, KIF18A, TPX2, CENPE, TACC3	85	137	18224	12.5197	0.000432668	3.09111e-05	0.00380458
GO:0000775~chromosome, centromeric region	6	0.0385332	6.39809e-06	MKI67, HJURP, INCENP, CENPF, CENPE, HELLS	85	57	18224	22.5684	0.000850587	5.67283e-05	0.00748089
GO:0072686~mitotic spindle	5	0.032111	3.73479e-05	KIF23, MAD2L1, ESPL1, RACGAP1, ECT2	85	41	18224	26.1463	0.00495505	0.000310412	0.0436614
GO:0097149~centralspindlin complex	3	0.0192666	6.27928e-05	KIF23, RACGAP1, ECT2	85	3	18224	214.4	0.00831693	0.000491156	0.0733977
GO:0005694~chromosome	6	0.0385332	0.000124113	KIF4A, NUSAP1, CENPE, POLQ, GSG2, SMC4	85	105	18224	12.2514	0.0163726	0.000916696	0.145027
GO:0000793~condensed chromosome	4	0.0256888	0.000201926	HMGB2, MKI67, SMC2, CDK2	85	25	18224	34.304	0.0265013	0.00141262	0.235853
GO:0000940~condensed chromosome outer kinetochore	3	0.0192666	0.000577337	CENPF, BUB1B, CENPE	85	8	18224	80.4	0.0739323	0.00383303	0.672988
GO:0005876~spindle microtubule	4	0.0256888	0.00109165	KIF4A, KIF11, PRC1, NUSAP1	85	44	18224	19.4909	0.13521	0.00689366	1.26901
GO:0005657~replication fork	3	0.0192666	0.00272964	UHRF1, XRCC2, PCNA	85	17	18224	37.8353	0.304788	0.0163887	3.14554
GO:0051233~spindle midzone	3	0.0192666	0.00341167	KIF14, BUB1B, RACGAP1	85	19	18224	33.8526	0.365253	0.0195681	3.91723
GO:0032301~MutSalpha complex	2	0.0128444	0.00919762	MSH6, MSH2	85	2	18224	214.4	0.707399	0.0499171	10.2411
GO:0097124~cyclin A2-CDK2 complex	2	0.0128444	0.00919762	CCNA2, CDK2	85	2	18224	214.4	0.707399	0.0499171	10.2411
GO:0097135~cyclin E2-CDK2 complex	2	0.0128444	0.00919762	CCNE2, CDK2	85	2	18224	214.4	0.707399	0.0499171	10.2411
GO:0016363~nuclear matrix	4	0.0256888	0.010204	KIF4A, UHRF1, LMNB1, CENPF	85	97	18224	8.84124	0.74439	0.0531021	11.3014
GO:0016020~membrane	19	0.122022	0.0104482	KIF14, XPO1, KIF4A, KIF11, MKI67, LMNB1, MSH2, KIF15, CENPE, HMMR, CCNB1, NCAPH, FANCI, NCAPG, NCAPG2, BUB1, TMPO, CIT, ERCC6L	85	2200	18224	1.85164	0.752642	0.0523099	11.5569
GO:0005730~nucleolus	10	0.064222	0.0170001	XPO1, PLK4, HMGB2, KDM2B, MKI67, TIMELESS, HJURP, NEK2, NUSAP1, SMC2	85	857	18224	2.50175	0.897762	0.0809926	18.1668
GO:0000942~condensed nuclear chromosome outer kinetochore	2	0.0128444	0.0183116	CCNB1, BUB1	85	4	18224	107.2	0.914396	0.0840436	19.4344
GO:0032154~cleavage furrow	3	0.0192666	0.0198445	PLK4, RACGAP1, ECT2	85	47	18224	13.6851	0.93046	0.0878274	20.8931
GO:0000784~nuclear chromosome, telomeric region	4	0.0256888	0.0222275	DNA2, MSH2, PCNA, MCM6	85	130	18224	6.59692	0.949693	0.0948489	23.113
GO:0000228~nuclear chromosome	3	0.0192666	0.024852	MSH6, FIGNL1, SMC2	85	53	18224	12.1358	0.964813	0.102346	25.4918
GO:0005828~kinetochore microtubule	2	0.0128444	0.0273428	KIF18A, KNTC1	85	6	18224	71.4667	0.974959	0.108835	27.687
GO:0001940~male pronucleus	2	0.0128444	0.0273428	TET3, CCNA2	85	6	18224	71.4667	0.974959	0.108835	27.687
GO:0005663~DNA replication factor C complex	2	0.0128444	0.0273428	RFC5, PCNA	85	6	18224	71.4667	0.974959	0.108835	27.687
GO:0001939~female pronucleus	2	0.0128444	0.0362919	TET3, CCNA2	85	8	18224	53.6	0.992676	0.13842	35.095
GO:0005635~nuclear envelope	4	0.0256888	0.03717	XPO1, LMNB1, CENPF, TMPO	85	159	18224	5.39371	0.993512	0.137717	35.7831
GO:1990023~mitotic spindle midzone	2	0.0128444	0.0407359	KIF18A, CENPE	85	9	18224	47.6444	0.996039	0.146182	38.5096
GO:0005721~pericentric heterochromatin	2	0.0128444	0.0583102	INCENP, HELLS	85	13	18224	32.9846	0.999661	0.199052	50.4652
GO:0000790~nuclear chromatin	4	0.0256888	0.0597725	MSH6, HMGB2, UHRF1, TIMELESS	85	193	18224	4.44352	0.999725	0.198722	51.3572
