# Supplementary material for: Overexpression of EZH2/NSD2 Histone Methyltransferase Axis Predicts Poor Prognosis and Accelerates Tumor Progression in Triple-Negative Breast Cancer
Source: Front Oncol. 2021 Feb 16;10:600514. doi: 10.3389/fonc.2020.600514 (PMC7921704; doi:10.3389/fonc.2020.600514)
Supplement: Supplementary file 7 [file Table_4.xlsx]

## Sheet: Molecular function
Supplementary Table 4 Molecular function enrichment analysis of co-expressed genes of EZH2/NSD2 axis
Term	Count	%	PValue	Genes	List Total	Pop Hits	Pop Total	Fold Enrichment	Bonferroni	Benjamini	FDR
GO:0005524~ATP binding	30	0.192666	2.77058e-11	KIF23, KIF4A, XRCC2, FIGNL1, NEK2, BUB1, POLQ, HELLS, ERCC6L, KIF14, MSH6, KIF11, MKI67, MSH2, KIF15, TPX2, KIF18A, KIF18B, CENPE, SMC2, CDK2, GSG2, SMC4, MCM6, RFC5, DNA2, PLK4, BUB1B, CIT, KIF20A	83	1495	16881	4.08132	4.46062e-09	4.46062e-09	3.34899e-08
GO:0008017~microtubule binding	13	0.0834885	3.46633e-10	GAS2L3, KIF23, KIF14, KIF4A, KIF11, PRC1, KIF15, KIF18A, NUSAP1, KIF18B, CENPE, RACGAP1, KIF20A	83	208	16881	12.7116	5.58079e-08	2.79039e-08	4.19e-07
GO:0005515~protein binding	69	0.443131	4.55053e-09	GAS2L3, KIF23, STIL, XPO1, CLSPN, XRCC2, PRC1, FIGNL1, E2F7, E2F8, KNTC1, CCNE2, FANCI, INCENP, CCNA2, FANCC, KIF14, KIF15, TPX2, NUSAP1, ESPL1, TACC3, ECT2, CDK2, MCM6, RFC5, UHRF1, KDM2B, MAD2L1, TIMELESS, BUB1B, HMGB2, KIF4A, LMNB1, NEK2, HMMR, PATL1, SPC25, NCAPH, NCAPG2, HJURP, NCAPG, BUB1, FBXO5, POLQ, WDHD1, HELLS, ERCC6L, CENPO, MSH6, MKI67, MSH2, KIF18A, CENPF, KIF18B, CENPE, RACGAP1, CD…	83	8785	16881	1.59745	7.32635e-07	2.44212e-07	5.50056e-06
GO:0003777~microtubule motor activity	9	0.0577998	4.77605e-09	KIF23, KIF14, KIF4A, KIF11, KIF15, KIF18A, KIF18B, CENPE, KIF20A	83	80	16881	22.8809	7.68944e-07	1.92236e-07	5.77317e-06
GO:0003677~DNA binding	25	0.160555	7.68135e-07	CLSPN, HMGB2, KIF4A, E2F7, ZNF367, HJURP, FANCI, WDR76, POLQ, WDHD1, ERCC6L, MKI67, KIAA1841, GEN1, MSH2, POLE, KIF15, NUSAP1, MCM6, RFC5, DNA2, TET3, KDM2B, PCNA, TMPO	83	1674	16881	3.03742	0.000123662	2.47337e-05	0.000928497
GO:0008574~ATP-dependent microtubule motor activity, plus-end-directed	5	0.032111	1.17288e-06	KIF14, KIF4A, KIF11, KIF18A, KIF18B	83	17	16881	59.8193	0.000188816	3.14719e-05	0.00141774
GO:0019901~protein kinase binding	12	0.0770663	1.96608e-06	KIF14, CCNB1, CCNE2, KIF11, PRC1, MSH2, TPX2, FBXO5, RACGAP1, CDC25C, CCNA2, KIF20A	83	376	16881	6.49103	0.00031649	4.52189e-05	0.00237652
GO:0003684~damaged DNA binding	6	0.0385332	1.34731e-05	MSH6, HMGB2, MSH2, NEIL3, PCNA, POLQ	83	63	16881	19.3701	0.00216684	0.000271112	0.0162847
GO:0016887~ATPase activity	8	0.0513776	3.00565e-05	KIF23, KIF14, MSH6, DNA2, MSH2, KIF15, CENPE, KIF20A	83	183	16881	8.89117	0.00482747	0.00053754	0.0363254
GO:0000400~four-way junction DNA binding	4	0.0256888	3.86891e-05	MSH6, HMGB2, XRCC2, MSH2	83	14	16881	58.1102	0.00620971	0.000622713	0.0467563
GO:0032405~MutLalpha complex binding	3	0.0192666	0.000345243	MSH6, MSH2, PCNA	83	6	16881	101.693	0.0540766	0.00504122	0.416522
GO:0003690~double-stranded DNA binding	5	0.032111	0.000647601	MSH6, HMGB2, XRCC2, MSH2, NEIL3	83	81	16881	12.5547	0.0990429	0.0086538	0.779999
GO:0043142~single-stranded DNA-dependent ATPase activity	3	0.0192666	0.00102273	RFC5, DNA2, POLQ	83	10	16881	61.0157	0.151888	0.0125926	1.22926
GO:0003697~single-stranded DNA binding	5	0.032111	0.00108753	HMGB2, XRCC2, MSH2, NEIL3, MCM6	83	93	16881	10.9347	0.1607	0.0124354	1.30668
GO:0017048~Rho GTPase binding	3	0.0192666	0.00811789	IQGAP3, CIT, ECT2	83	28	16881	21.7913	0.730804	0.0837698	9.38291
GO:0032143~single thymine insertion binding	2	0.0128444	0.00969176	MSH6, MSH2	83	2	16881	203.386	0.791535	0.0933501	11.1057
GO:0032139~dinucleotide insertion or deletion binding	2	0.0128444	0.0145028	MSH2, PCNA	83	3	16881	135.59	0.904826	0.129211	16.1876
GO:0032142~single guanine insertion binding	2	0.0128444	0.0145028	MSH6, MSH2	83	3	16881	135.59	0.904826	0.129211	16.1876
GO:0035173~histone kinase activity	2	0.0128444	0.0192907	CCNB1, CDK2	83	4	16881	101.693	0.95655	0.159897	20.9792
GO:0032137~guanine/thymine mispair binding	2	0.0128444	0.0192907	MSH6, MSH2	83	4	16881	101.693	0.95655	0.159897	20.9792
GO:0032357~oxidized purine DNA binding	2	0.0128444	0.0240557	MSH6, MSH2	83	5	16881	81.3542	0.980165	0.186437	25.4972
GO:0035064~methylated histone binding	3	0.0192666	0.0273721	MSH6, UHRF1, NCAPG2	83	53	16881	11.5124	0.988534	0.200219	28.5005
GO:0004672~protein kinase activity	6	0.0385332	0.0304995	NEK2, BUB1, BUB1B, CIT, GSG2, CDK2	83	359	16881	3.3992	0.993173	0.211379	31.2304
GO:0004674~protein serine/threonine kinase activity	6	0.0385332	0.036141	PLK4, NEK2, BUB1, BUB1B, CIT, CDK2	83	376	16881	3.24551	0.997332	0.23615	35.9145
GO:0003682~chromatin binding	6	0.0385332	0.0416231	MSH6, POLE, PCNA, CENPF, POLQ, HELLS	83	391	16881	3.12101	0.998935	0.257401	40.1841
GO:0005096~GTPase activator activity	5	0.032111	0.0469153	ARHGAP11B, DEPDC1B, ARHGAP11A, RACGAP1, ECT2	83	279	16881	3.6449	0.999563	0.275552	44.0568
GO:0030983~mismatched DNA binding	2	0.0128444	0.0521689	MSH6, MSH2	83	11	16881	36.9792	0.999821	0.291814	47.6725
GO:0070182~DNA polymerase binding	2	0.0128444	0.0521689	FANCI, PCNA	83	11	16881	36.9792	0.999821	0.291814	47.6725
GO:0004386~helicase activity	3	0.0192666	0.0642404	DNA2, HELLS, ERCC6L	83	85	16881	7.17831	0.999977	0.337111	55.1831
GO:0042802~identical protein binding	8	0.0513776	0.0714487	PLK4, UHRF1, MAD2L1, PRC1, HJURP, E2F7, PCNA, MCM6	83	749	16881	2.17234	0.999993	0.357271	59.1825
