# Supplementary material for: Overexpression of EZH2/NSD2 Histone Methyltransferase Axis Predicts Poor Prognosis and Accelerates Tumor Progression in Triple-Negative Breast Cancer
Source: Front Oncol. 2021 Feb 16;10:600514. doi: 10.3389/fonc.2020.600514 (PMC7921704; doi:10.3389/fonc.2020.600514)
Supplement: Supplementary file 8 [file Table_5.xlsx]

## Sheet: KEGG pathway
Supplementary Table 5 KEGG pathway enrichment analysis of co-expressed genes of EZH2/NSD2 axis
Term	Count	%	PValue	Genes	List Total	Pop Hits	Pop Total	Fold Enrichment	Bonferroni	Benjamini	FDR
hsa04110:Cell cycle	11	0.0706441	1.63652e-11	CCNB1, CCNE2, MAD2L1, PCNA, BUB1, BUB1B, ESPL1, CDC25C, CCNA2, CDK2, MCM6	28	124	6879	21.7941	5.40049e-10	5.40049e-10	1.42843e-08
hsa04114:Oocyte meiosis	8	0.0513776	1.60262e-07	CCNB1, CCNE2, MAD2L1, BUB1, FBXO5, ESPL1, CDC25C, CDK2	28	111	6879	17.7066	5.28863e-06	2.64432e-06	0.000139885
hsa03030:DNA replication	5	0.032111	1.01782e-05	RFC5, DNA2, POLE, PCNA, MCM6	28	36	6879	34.122	0.000335824	0.000111954	0.00888367
hsa04914:Progesterone-mediated oocyte maturation	6	0.0385332	1.86873e-05	CCNB1, MAD2L1, BUB1, CDC25C, CCNA2, CDK2	28	87	6879	16.9433	0.000616498	0.00015416	0.0163101
hsa03430:Mismatch repair	4	0.0256888	9.06472e-05	RFC5, MSH6, MSH2, PCNA	28	23	6879	42.7267	0.00298702	0.00059812	0.0790938
hsa03410:Base excision repair	3	0.0192666	0.00726796	NEIL3, POLE, PCNA	28	33	6879	22.3344	0.213937	0.0393256	6.16855
hsa03420:Nucleotide excision repair	3	0.0192666	0.0143867	RFC5, POLE, PCNA	28	47	6879	15.6816	0.380108	0.0660344	11.8814
hsa05166:HTLV-I infection	5	0.032111	0.0163158	XPO1, MAD2L1, POLE, PCNA, BUB1B	28	254	6879	4.83619	0.418917	0.0656065	13.3755
hsa05161:Hepatitis B	4	0.0256888	0.018532	CCNE2, PCNA, CCNA2, CDK2	28	145	6879	6.77734	0.460597	0.0662887	15.0642
hsa04115:p53 signaling pathway	3	0.0192666	0.0280467	CCNB1, CCNE2, CDK2	28	67	6879	11.0005	0.60889	0.089605	21.9878
hsa04068:FoxO signaling pathway	3	0.0192666	0.0963965	CCNB1, PLK4, CDK2	28	134	6879	5.50027	0.964741	0.262208	58.7188
